# Supplementary material for: Spectral Assignment in the [3 + 2] Cycloadditions of Methyl (2E)-3-(Acridin-4-yl)-prop-2-enoate and 4-[(E)-2-Phenylethenyl]acridin with Unstable Nitrile N-Oxides
Source: Molecules. 2024 Jun 9;29(12):2756. doi: 10.3390/molecules29122756 (PMC11206844; doi:10.3390/molecules29122756)
Supplement: Supplementary file 1 [file molecules-29-02756-s001.zip]

Archive with 1 entries (1 files):
- molecules-3031626-supplementary.pdf
